# Supplementary material for: 2,6-Dichloro­pyridine-3,5-dicarbonitrile
Source: Acta Crystallogr Sect E Struct Rep Online. 2010 Sep 25;66(Pt 10):o2638. doi: 10.1107/S160053681003758X (PMC2983305; doi:10.1107/S160053681003758X)
Supplement: Supplementary file 1 [file e-66-o2638-sup1.cif]

##############################################################################
###                                                                        ###
###        Electronic paper (Acta Crystallographica Section E)             ###
###                                                                        ###
##############################################################################
#                                                                            #
# This CIF contains the data in a paper accepted for publication in Acta     #
# Crystallographica Section E. It conforms to the requirements of Notes      #
# for Authors for Section E, and has been peer reviewed under the auspices   #
# of the IUCr Commission on Journals.                                        #
#                                                                            #
# Full details of the Crystallographic Information File format               #
# are given in the paper "The Crystallographic Information File (CIF):       #
# a New Standard Archive File for Crystallography" by S. R. Hall, F. H.      #
# Allen and I. D. Brown [Acta Cryst. (1991), A47, 655-685].                  #
#                                                                            #
# The current version of the core CIF dictionary is obtainable from          #
# ftp://ftp.iucr.org/pub/cif_core.dic. The current version number is 2.4.    #
#                                                                            #
# Software is freely available for graphical display of the structure(s) in  #
# this CIF.  For information consult the CIF home page http://www.iucr.org/  #
# cif/home.html                                                              #
#                                                                            #
# This file may be used for bona fide research purposes within the           #
# scientific community so long as proper attribution is given to the journal # 
# article from which it was obtained.                                        #
#                                                                            #
##############################################################################
                                             
data_I
_audit_creation_method     SHELXL-97
_chemical_name_systematic
;
2,6-Dichloropyridine-3,5-dicarbonitrile
;
_chemical_name_common     ?
_chemical_formula_moiety     'C7 H Cl2 N3'
_chemical_formula_sum     'C7 H Cl2 N3'
_chemical_formula_iupac     'C7 H Cl2 N3'
_chemical_formula_weight     198.01
_chemical_melting_point     ?
_symmetry_cell_setting     orthorhombic
_symmetry_space_group_name_H-M     'P b c a '
_symmetry_space_group_name_Hall     '-P 2ac 2ab'
loop_
    _symmetry_equiv_pos_as_xyz
    'x, y, z'
    '-x+1/2, -y, z+1/2'
    '-x, y+1/2, -z+1/2'
    'x+1/2, -y+1/2, -z'
    '-x, -y, -z'
    'x-1/2, y, -z-1/2'
    'x, -y-1/2, z-1/2'
    '-x-1/2, y-1/2, z'
_cell_length_a     6.8473(9)
_cell_length_b     12.1307(15)
_cell_length_c     19.430(3)
_cell_angle_alpha     90.00
_cell_angle_beta     90.00
_cell_angle_gamma     90.00
_cell_volume     1613.9(4)
_cell_formula_units_Z     8
_cell_measurement_reflns_used     4078
_cell_measurement_theta_min     3.1
_cell_measurement_theta_max     26.1
_cell_measurement_temperature     297(2)
_cell_special_details     ?
_exptl_crystal_description     'block'
_exptl_crystal_colour     'colourless'
_exptl_crystal_size_max     0.41
_exptl_crystal_size_mid     0.39
_exptl_crystal_size_min     0.39
_exptl_crystal_density_diffrn     1.630
_exptl_crystal_density_meas     ?
_exptl_crystal_density_method     'not measured'
_exptl_crystal_F_000     784
_exptl_absorpt_coefficient_mu     0.74
_exptl_absorpt_correction_type     multi-scan
_exptl_absorpt_process_details     '(SADABS; Bruker, 2000)'
_exptl_absorpt_correction_T_min     0.751
_exptl_absorpt_correction_T_max     0.761
_exptl_special_details
;
;
_diffrn_ambient_temperature     297(2)
_diffrn_radiation_type     MoK\a
_diffrn_radiation_wavelength     0.71073
_diffrn_radiation_source     'fine-focus sealed tube'
_diffrn_radiation_monochromator     graphite
_diffrn_measurement_device_type     'Bruker SMART APEX CCD area-detector'
_diffrn_measurement_method     'phi and omega scans'
_diffrn_detector_area_resol_mean     ?
_diffrn_reflns_number     10614
_diffrn_reflns_av_R_equivalents     0.049
_diffrn_reflns_av_sigmaI/netI     0.028
_diffrn_reflns_theta_min     2.1
_diffrn_reflns_theta_max     25.0
_diffrn_reflns_theta_full     25.0
_diffrn_measured_fraction_theta_max     1.000
_diffrn_measured_fraction_theta_full     1.000
_diffrn_reflns_limit_h_min     -8
_diffrn_reflns_limit_h_max     8
_diffrn_reflns_limit_k_min     -14
_diffrn_reflns_limit_k_max     14
_diffrn_reflns_limit_l_min     -23
_diffrn_reflns_limit_l_max     23
_diffrn_standards_number     0
_diffrn_standards_interval_count     0
_diffrn_standards_interval_time     ?
_diffrn_standards_decay_%     0
_refine_special_details
;
Refinement of <i>F</i>^2^ against ALL reflections. The weighted <i>R</i>-factor
<i>wR</i> and goodness of fit <i>S</i> are based on <i>F</i>^2^, conventional
<i>R</i>-factors <i>R</i> are based on <i>F</i>, with <i>F</i> set to zero for
negative <i>F</i>^2^. The threshold expression of <i>F</i>^2^ >
\s(<i>F</i>^2^) is used only for calculating <i>R</i>-factors(gt) <i>etc</i>.
and is not relevant to the choice of reflections for refinement.
<i>R</i>-factors based on <i>F</i>^2^ are statistically about twice as large
as those based on <i>F</i>, and <i>R</i>- factors based on ALL data will be
even larger.
;
_reflns_number_total     1420
_reflns_number_gt     1328
_reflns_threshold_expression     'I>2\s(I)'
_refine_ls_structure_factor_coef     Fsqd
_refine_ls_matrix_type     full
_refine_ls_R_factor_all     0.073
_refine_ls_R_factor_gt     0.067
_refine_ls_wR_factor_gt     0.1300
_refine_ls_wR_factor_ref     0.133
_refine_ls_goodness_of_fit_ref     1.29
_refine_ls_restrained_S_all     1.29
_refine_ls_number_reflns     1420
_refine_ls_number_parameters     109
_refine_ls_number_restraints     0
_refine_ls_hydrogen_treatment     constr
_refine_ls_weighting_scheme     calc
_refine_ls_weighting_details
         'calc w=1/[\s^2^(Fo^2^)+(0.0317P)^2^+2.8365P] where P=(Fo^2^+2Fc^2^)/3'
_atom_sites_solution_hydrogens     geom
_atom_sites_solution_primary     direct
_atom_sites_solution_secondary     difmap
_refine_ls_shift/su_max     ?
_refine_ls_shift/su_max_lt     0.001
_refine_ls_shift/su_mean     0.000
_refine_diff_density_max     0.25
_refine_diff_density_min     -0.33
_refine_ls_extinction_method     none
_refine_ls_extinction_coef     ?
loop_
    _atom_type_symbol
    _atom_type_description
    _atom_type_scat_dispersion_real
    _atom_type_scat_dispersion_imag
    _atom_type_scat_source
    'C' 'C' 0.0033 0.0016
                         'International Tables Vol C Tables 4.2.6.8 and 6.1.1.4'
    'H' 'H' 0.0000 0.0000
                         'International Tables Vol C Tables 4.2.6.8 and 6.1.1.4'
    'N' 'N' 0.0061 0.0033
                         'International Tables Vol C Tables 4.2.6.8 and 6.1.1.4'
    'Cl' 'Cl' 0.1484 0.1585
                         'International Tables Vol C Tables 4.2.6.8 and 6.1.1.4'
_computing_data_collection     'SMART (Bruker, 2000)'
_computing_cell_refinement     'SAINT-Plus (Bruker, 2001)'
_computing_data_reduction     'SAINT-Plus (Bruker, 2001)'
_computing_structure_solution     'SHELXS97 (Sheldrick, 2008)'
_computing_structure_refinement     'SHELXL97 (Sheldrick, 2008)'
_computing_molecular_graphics     'DIAMOND (Brandenburg & Putz, 2006)'
_computing_publication_material     'publCIF (Westrip, 2010)'
loop_
    _atom_site_type_symbol
    _atom_site_label
    _atom_site_fract_x
    _atom_site_fract_y
    _atom_site_fract_z
    _atom_site_U_iso_or_equiv
    _atom_site_adp_type
    _atom_site_calc_flag
    _atom_site_refinement_flags
    _atom_site_occupancy
    _atom_site_disorder_assembly
    _atom_site_disorder_group
    C C1 0.9151(5) 0.3589(3) 0.4007(2) 0.0375(9) Uani d . 1 . .
    C C2 0.8734(5) 0.2479(3) 0.40946(19) 0.0364(9) Uani d . 1 . .
    C C3 0.7015(5) 0.2084(3) 0.38179(18) 0.0368(9) Uani d . 1 . .
    H H3 0.6687 0.1343 0.3861 0.044 Uiso calc R 1 . .
    C C4 0.5791(5) 0.2801(3) 0.34764(18) 0.0332(8) Uani d . 1 . .
    C C5 0.6383(6) 0.3884(3) 0.34168(19) 0.0390(9) Uani d . 1 . .
    C C6 1.0034(6) 0.1770(4) 0.4467(2) 0.0474(10) Uani d . 1 . .
    C C7 0.3992(6) 0.2425(3) 0.3184(2) 0.0438(10) Uani d . 1 . .
    Cl Cl1 1.12351(16) 0.41416(10) 0.43512(6) 0.0578(4) Uani d . 1 . .
    Cl Cl2 0.49486(18) 0.48205(10) 0.29881(6) 0.0604(4) Uani d . 1 . .
    N N1 0.8014(5) 0.4280(3) 0.36795(16) 0.0404(8) Uani d . 1 . .
    N N2 1.1049(6) 0.1222(3) 0.4775(2) 0.0683(12) Uani d . 1 . .
    N N3 0.2550(6) 0.2128(4) 0.29590(19) 0.0630(11) Uani d . 1 . .
loop_
    _atom_site_aniso_label
    _atom_site_aniso_U_11
    _atom_site_aniso_U_22
    _atom_site_aniso_U_33
    _atom_site_aniso_U_12
    _atom_site_aniso_U_13
    _atom_site_aniso_U_23
    C1 0.033(2) 0.040(2) 0.039(2) -0.0043(18) 0.0058(17) -0.0067(17)
    C2 0.035(2) 0.0368(19) 0.0372(19) 0.0031(18) -0.0002(16) -0.0039(17)
    C3 0.042(2) 0.0271(18) 0.041(2) -0.0021(17) 0.0037(18) -0.0046(16)
    C4 0.0343(19) 0.0314(19) 0.0339(19) 0.0003(16) 0.0020(16) -0.0033(15)
    C5 0.041(2) 0.037(2) 0.039(2) 0.0048(18) 0.0058(18) 0.0025(17)
    C6 0.048(2) 0.047(2) 0.048(2) 0.003(2) -0.003(2) -0.009(2)
    C7 0.048(2) 0.041(2) 0.042(2) -0.001(2) -0.003(2) -0.0012(18)
    Cl1 0.0412(6) 0.0622(7) 0.0699(8) -0.0128(5) -0.0045(5) -0.0138(6)
    Cl2 0.0611(7) 0.0487(6) 0.0714(8) 0.0081(6) -0.0105(6) 0.0191(5)
    N1 0.0417(19) 0.0334(17) 0.0461(19) -0.0030(15) 0.0061(16) -0.0011(15)
    N2 0.067(3) 0.064(3) 0.074(3) 0.025(2) -0.020(2) -0.007(2)
    N3 0.054(2) 0.075(3) 0.060(2) -0.014(2) -0.013(2) 0.002(2)
_geom_special_details
;
All e.s.d.'s (except the e.s.d. in the dihedral angle between two l.s. planes)
are estimated using the full covariance matrix. The cell e.s.d.'s are taken
into account individually in the estimation of e.s.d.'s in distances, angles
and torsion angles; correlations between e.s.d.'s in cell parameters are only
used when they are defined by crystal symmetry. An approximate (isotropic)
treatment of cell e.s.d.'s is used for estimating e.s.d.'s involving l.s.
planes.
;
loop_
    _geom_bond_atom_site_label_1
    _geom_bond_atom_site_label_2
    _geom_bond_site_symmetry_2
    _geom_bond_distance
    _geom_bond_publ_flag
    C1 N1 . 1.309(5) ?
    C1 C2 . 1.387(5) ?
    C1 Cl1 . 1.713(4) ?
    C2 C3 . 1.380(5) ?
    C2 C6 . 1.434(6) ?
    C3 C4 . 1.378(5) ?
    C3 H3 . 0.9300 ?
    C4 C5 . 1.380(5) ?
    C4 C7 . 1.430(5) ?
    C5 N1 . 1.319(5) ?
    C5 Cl2 . 1.717(4) ?
    C6 N2 . 1.133(5) ?
    C7 N3 . 1.139(5) ?
loop_
    _geom_angle_atom_site_label_1
    _geom_angle_atom_site_label_2
    _geom_angle_atom_site_label_3
    _geom_angle_site_symmetry_1
    _geom_angle_site_symmetry_3
    _geom_angle
    _geom_angle_publ_flag
    N1 C1 C2 . . 124.0(4) ?
    N1 C1 Cl1 . . 115.8(3) ?
    C2 C1 Cl1 . . 120.2(3) ?
    C3 C2 C1 . . 117.7(3) ?
    C3 C2 C6 . . 121.2(4) ?
    C1 C2 C6 . . 121.1(4) ?
    C4 C3 C2 . . 119.1(3) ?
    C4 C3 H3 . . 120.4 ?
    C2 C3 H3 . . 120.4 ?
    C3 C4 C5 . . 117.6(3) ?
    C3 C4 C7 . . 120.9(3) ?
    C5 C4 C7 . . 121.6(3) ?
    N1 C5 C4 . . 124.3(4) ?
    N1 C5 Cl2 . . 115.5(3) ?
    C4 C5 Cl2 . . 120.2(3) ?
    N2 C6 C2 . . 178.4(5) ?
    N3 C7 C4 . . 179.2(5) ?
    C1 N1 C5 . . 117.3(3) ?
loop_
    _geom_torsion_atom_site_label_1
    _geom_torsion_atom_site_label_2
    _geom_torsion_atom_site_label_3
    _geom_torsion_atom_site_label_4
    _geom_torsion_site_symmetry_1
    _geom_torsion_site_symmetry_2
    _geom_torsion_site_symmetry_3
    _geom_torsion_site_symmetry_4
    _geom_torsion
    _geom_torsion_publ_flag
    N1 C1 C2 C3 . . . . 0.1(6) ?
    Cl1 C1 C2 C3 . . . . 178.7(3) ?
    N1 C1 C2 C6 . . . . -179.2(4) ?
    Cl1 C1 C2 C6 . . . . -0.6(5) ?
    C1 C2 C3 C4 . . . . -0.6(5) ?
    C6 C2 C3 C4 . . . . 178.7(4) ?
    C2 C3 C4 C5 . . . . 1.4(5) ?
    C2 C3 C4 C7 . . . . -179.8(3) ?
    C3 C4 C5 N1 . . . . -1.8(6) ?
    C7 C4 C5 N1 . . . . 179.4(4) ?
    C3 C4 C5 Cl2 . . . . 179.1(3) ?
    C7 C4 C5 Cl2 . . . . 0.3(5) ?
    C2 C1 N1 C5 . . . . -0.3(6) ?
    Cl1 C1 N1 C5 . . . . -179.0(3) ?
    C4 C5 N1 C1 . . . . 1.2(6) ?
    Cl2 C5 N1 C1 . . . . -179.6(3) ?
loop_
    _geom_hbond_atom_site_label_D
    _geom_hbond_atom_site_label_H
    _geom_hbond_atom_site_label_A
    _geom_hbond_site_symmetry_A
    _geom_hbond_distance_DH
    _geom_hbond_distance_HA
    _geom_hbond_distance_DA
    _geom_hbond_angle_DHA
    C3 H3 N1 8_755 0.93 2.54 3.412(5) 157
    C1 Cl1 N2 8_865 1.713(4) 3.241(4) 4.820(5) 151.9(2)
    C5 Cl2 N3 8_665 1.717(4) 3.281(5) 4.851(6) 150.6(2)
data_New_Global_Publ_Block
_journal_date_recd_electronic     2010-08-11
_journal_date_accepted     2010-09-20
_journal_name_full     'Acta Crystallographica, Section E'
_journal_year     2010
_journal_volume     66
_journal_issue     10
_journal_page_first     o2638
_journal_page_last     o2638
_journal_paper_category     QO
_journal_coeditor_code     YA2129
_publ_contact_author_name     'Woiczechowski-Pop, Adrian'
_publ_contact_author_address
;
Universitatea Babe\,s-Bolyai, Facultatea de Chimie \,si Inginerie Chimic\~a
11 Arany Janos
400028 Cluj-Napoca
Romania
;
_publ_contact_author_email     wadrian@chem.ubbcluj.ro
_publ_contact_author_fax     +40-264-590818
_publ_contact_author_phone     +40-264-593833
_publ_section_title
;
2,6-Dichloropyridine-3,5-dicarbonitrile
;
_publ_section_title_footnote     .
loop_
    _publ_author_name
    _publ_author_footnote
    _publ_author_address
    'Woiczechowski-Pop, Adrian' .
;
Organic Chemistry Department, Faculty of Chemistry and Chemical Engineering,
Babes Bolyai University, Arany Janos 11, 400028, Cluj Napoca, Romania
;
    'Varga, Richard A.' .
;
Inorganic Chemistry Department, Faculty of Chemistry and Chemical Engineering,
Babes Bolyai University, Arany Janos 11, 400028, Cluj Napoca, Romania
;
    'Terec, Anamaria' .
;
Organic Chemistry Department, Faculty of Chemistry and Chemical Engineering,
Babes Bolyai University, Arany Janos 11, 400028, Cluj Napoca, Romania
;
    'Grosu, Ion' .
;
Organic Chemistry Department, Faculty of Chemistry and Chemical Engineering,
Babes Bolyai University, Arany Janos 11, 400028, Cluj Napoca, Romania
;
