# Supplementary material for: 2,6-Dichloro­pyridine-3,5-dicarbonitrile
Source: Acta Crystallogr Sect E Struct Rep Online. 2010 Sep 25;66(Pt 10):o2638. doi: 10.1107/S160053681003758X (PMC2983305; doi:10.1107/S160053681003758X)
Supplement: Supplementary file 2 [file e-66-o2638-Isup2.hkl]

# 
# h,k,l, Fc-squared, Fo-squared, sigma(Fo-squared) and status flag 
# 
data_I
_shelx_title ' 435r in Pbca' 
_shelx_refln_list_code          4 
_shelx_F_calc_maximum      195.32 
_exptl_crystal_F_000       784.00 
_reflns_d_resolution_high  0.8409 
 
loop_ 
 _symmetry_equiv_pos_as_xyz 
 'x, y, z' 
 '-x+1/2, -y, z+1/2' 
 '-x, y+1/2, -z+1/2' 
 'x+1/2, -y+1/2, -z' 
 '-x, -y, -z' 
 'x-1/2, y, -z-1/2' 
 'x, -y-1/2, z-1/2' 
 '-x-1/2, y-1/2, z' 
 
_cell_length_a     6.8473 
_cell_length_b    12.1307 
_cell_length_c    19.4299 
_cell_angle_alpha  90.000 
_cell_angle_beta   90.000 
_cell_angle_gamma  90.000 
 
_shelx_F_squared_multiplier     1.000 
 
loop_ 
 _refln_index_h 
 _refln_index_k 
 _refln_index_l 
 _refln_F_squared_calc 
 _refln_F_squared_meas 
 _refln_F_squared_sigma 
 _refln_observed_status 
   2   0   0     6341.89     6401.75    160.84 o 
   4   0   0     1441.53     1477.26     42.82 o 
   6   0   0       26.26       23.47      9.13 o 
   8   0   0     1072.53      966.57     50.04 o 
   2   1   0     2353.66     2516.89     54.21 o 
   4   1   0       51.76       73.14      4.38 o 
   6   1   0       79.75       64.03      9.08 o 
   8   1   0        5.74       11.95      8.97 o 
   0   2   0      390.98      414.95     12.26 o 
   2   2   0     7127.64     7429.43    144.58 o 
   4   2   0      844.12      876.46     19.89 o 
   6   2   0     1392.92     1370.39     40.88 o 
   8   2   0      129.15      135.87     16.98 o 
   2   3   0    14233.54    14261.49    251.50 o 
   4   3   0      210.60      263.37      8.78 o 
   6   3   0     4545.45     4085.04    100.73 o 
   0   4   0     1541.22     1640.90     56.52 o 
   2   4   0     2335.95     2200.53     42.68 o 
   4   4   0     5797.10     5451.49    111.83 o 
   6   4   0       80.93       88.39     10.43 o 
   2   5   0      341.40      399.36     11.14 o 
   4   5   0      309.54      358.77     13.20 o 
   6   5   0        6.85       16.27      6.70 o 
   0   6   0     4589.28     5060.08    130.91 o 
   2   6   0     4962.99     5072.79    101.23 o 
   4   6   0     8372.55     7893.21    159.75 o 
   6   6   0      501.14      525.97     25.95 o 
   2   7   0      919.03      877.47     20.91 o 
   4   7   0        0.70        8.15      5.60 o 
   6   7   0       38.53       67.97     24.98 o 
   0   8   0     1332.61     1281.04     73.47 o 
   2   8   0     1568.75     1412.77     46.88 o 
   4   8   0      189.17      201.10     12.57 o 
   6   8   0        6.46       24.19      8.56 o 
   2   9   0     2822.15     2811.07     72.11 o 
   4   9   0      378.49      352.32     20.28 o 
   6   9   0      321.16      354.35     28.24 o 
   0  10   0     1003.39      962.95     45.66 o 
   2  10   0        0.26        5.81      5.77 o 
   4  10   0       88.88       81.95     12.62 o 
   2  11   0      808.15      710.71     27.63 o 
   4  11   0      115.34      128.25     16.22 o 
   0  12   0      294.79      324.91     25.28 o 
   2  12   0      144.10      154.03     15.48 o 
   4  12   0       99.12      109.18     22.34 o 
   2  13   0       15.25       30.07      9.50 o 
   0  14   0       75.37      101.72     27.13 o 
   1   1   1       25.09       46.10      1.32 o 
   2   1   1      402.61      456.79      8.12 o 
   3   1   1     5940.59     6267.54     88.01 o 
   4   1   1        9.67       48.23      4.02 o 
   5   1   1      692.65      670.42     16.17 o 
   6   1   1      671.70      591.39     16.02 o 
   7   1   1        5.62       17.38      5.22 o 
   8   1   1        2.41       23.25      6.16 o 
   0   2   1    11436.27    11036.44    228.86 o 
   1   2   1       75.89      115.48      2.59 o 
   2   2   1      758.53      888.57     13.05 o 
   3   2   1        0.82        7.25      1.41 o 
   4   2   1     1090.04     1111.94     19.24 o 
   5   2   1      601.06      572.19     14.59 o 
   6   2   1       12.58       17.76      4.50 o 
   7   2   1       46.57       69.18      7.02 o 
   8   2   1       24.79       32.76      6.92 o 
   1   3   1       46.32       77.08      2.35 o 
   2   3   1      109.43      125.26      3.41 o 
   3   3   1        0.45        7.56      1.61 o 
   4   3   1       11.09       21.34      2.46 o 
   5   3   1       70.98       78.13      6.07 o 
   6   3   1        0.01        6.54      4.20 o 
   7   3   1       10.24       16.77      5.16 o 
   0   4   1    20302.07    18619.57    358.61 o 
   1   4   1      409.51      380.82      7.01 o 
   2   4   1      382.85      429.58      7.90 o 
   3   4   1     3431.96     3654.26     48.72 o 
   4   4   1      430.22      468.66      9.97 o 
   5   4   1       74.05       81.35      5.78 o 
   6   4   1      213.27      195.64      8.87 o 
   7   4   1      364.43      350.10     12.99 o 
   1   5   1     4487.66     4637.39     60.08 o 
   2   5   1      290.43      311.47      6.63 o 
   3   5   1        6.00       27.03      2.59 o 
   4   5   1       97.06      113.45      5.21 o 
   5   5   1       39.51       46.88      4.78 o 
   6   5   1      129.43      156.48      9.42 o 
   7   5   1      251.05      268.80     11.80 o 
   0   6   1        1.39        4.10      3.77 o 
   1   6   1      258.35      272.59      6.98 o 
   2   6   1     3254.00     3376.85     47.51 o 
   3   6   1      320.54      293.04      6.88 o 
   4   6   1      329.61      326.63      9.66 o 
   5   6   1        0.05        5.00      3.50 o 
   6   6   1       80.50      114.37      8.38 o 
   7   6   1        8.79       16.92      6.52 o 
   1   7   1     1536.56     1378.70     22.96 o 
   2   7   1      540.89      577.40     12.22 o 
   3   7   1      771.91      682.75     15.93 o 
   4   7   1      751.59      712.88     16.31 o 
   5   7   1       20.77       30.41      5.64 o 
   6   7   1      196.32      211.89     11.98 o 
   7   7   1      102.90      137.14     10.86 o 
   0   8   1      605.69      629.31     24.03 o 
   1   8   1      430.75      370.19     11.29 o 
   2   8   1      332.71      359.62     25.37 o 
   3   8   1      182.33      179.21      7.09 o 
   4   8   1     1554.01     1500.11     30.61 o 
   5   8   1      327.06      321.12     11.87 o 
   6   8   1       33.97       59.41      8.52 o 
   1   9   1      183.26      168.59      7.95 o 
   2   9   1      425.67      388.53     12.36 o 
   3   9   1        1.55       11.97      4.19 o 
   4   9   1       21.47       29.98      6.27 o 
   5   9   1       86.34       99.55      9.53 o 
   6   9   1        8.65       27.56      8.56 o 
   0  10   1      257.53      262.50     14.83 o 
   1  10   1      202.97      190.13      9.68 o 
   2  10   1     1896.85     1808.62     36.64 o 
   3  10   1      951.74      918.49     23.88 o 
   4  10   1      281.65      281.06     12.99 o 
   5  10   1       30.03       52.70     13.39 o 
   1  11   1       17.61       27.95      5.31 o 
   2  11   1       35.75       62.93      7.04 o 
   3  11   1      445.37      432.54     14.83 o 
   4  11   1        6.50       28.73      6.78 o 
   5  11   1      159.37      162.21     12.67 o 
   0  12   1      332.45      321.10     17.59 o 
   1  12   1       81.48       94.33      8.26 o 
   2  12   1      230.52      258.90     11.80 o 
   3  12   1       10.39       20.57      5.98 o 
   4  12   1       80.50      102.49     11.60 o 
   1  13   1      159.02      175.98     11.38 o 
   2  13   1       13.06       29.02      6.23 o 
   3  13   1       68.31       94.94      9.73 o 
   0  14   1      348.94      325.90     19.34 o 
   1  14   1       41.18       89.73      8.98 o 
   0   0   2       25.87       59.52      5.24 o 
   1   0   2     4349.26     4410.70    111.92 o 
   2   0   2      279.38      219.99      6.49 o 
   3   0   2      250.93      199.73      7.09 o 
   4   0   2     8567.32     8276.54    164.65 o 
   5   0   2       31.86       35.03     10.18 o 
   6   0   2      134.57      150.07     13.03 o 
   7   0   2      208.38      228.21     15.05 o 
   8   0   2       27.38       29.59      9.35 o 
   1   1   2      584.10      629.43      8.91 o 
   2   1   2     2272.03     2412.39     33.19 o 
   3   1   2       38.60       42.91      2.43 o 
   4   1   2        2.81        7.08      2.01 o 
   5   1   2      128.32      129.42      7.81 o 
   6   1   2       82.90      100.86      7.63 o 
   7   1   2      223.98      217.43     10.63 o 
   8   1   2        4.62       26.50      6.24 o 
   0   2   2      791.06      853.17     16.69 o 
   1   2   2     1131.81     1119.30     15.39 o 
   2   2   2     8559.65     8881.88    111.45 o 
   3   2   2     2912.85     3224.13     44.80 o 
   4   2   2     2744.51     2706.55     38.98 o 
   5   2   2       75.90       96.34      6.40 o 
   6   2   2     1324.59     1193.40     26.14 o 
   7   2   2       26.05       24.97      5.55 o 
   8   2   2       16.34       28.29      6.54 o 
   1   3   2     5001.45     5306.69     73.64 o 
   2   3   2     4853.56     5020.78     64.45 o 
   3   3   2     3074.17     3126.39     43.86 o 
   4   3   2       86.42       98.10      4.34 o 
   5   3   2      412.65      369.27     10.38 o 
   6   3   2      377.66      366.32     13.27 o 
   7   3   2      240.65      226.49     10.73 o 
   0   4   2    28024.55    25362.30    486.41 o 
   1   4   2       26.31       50.95      2.45 o 
   2   4   2     3913.92     4021.80     52.62 o 
   3   4   2       85.96       88.82      3.68 o 
   4   4   2      127.54      155.61      5.44 o 
   5   4   2      258.67      263.11      8.74 o 
   6   4   2       11.66       30.69      5.09 o 
   7   4   2       12.40       16.96      5.56 o 
   1   5   2      979.66     1094.20     19.19 o 
   2   5   2      245.58      259.91      5.90 o 
   3   5   2     2443.36     2526.24     35.29 o 
   4   5   2      107.22      118.93      5.15 o 
   5   5   2       10.23       16.66      3.72 o 
   6   5   2        2.16       15.28      4.63 o 
   7   5   2       57.07       67.35      7.35 o 
   0   6   2     2914.22     2647.89     56.61 o 
   1   6   2        4.93        4.30      1.69 o 
   2   6   2      701.29      628.09     11.21 o 
   3   6   2      848.38      865.19     14.87 o 
   4   6   2       69.33       97.69      5.45 o 
   5   6   2       33.82       52.40      5.60 o 
   6   6   2       96.21      121.43      8.86 o 
   7   6   2      222.92      218.43     14.07 o 
   1   7   2      403.03      398.92     10.32 o 
   2   7   2      404.82      405.01      9.21 o 
   3   7   2       34.13       42.46      3.84 o 
   4   7   2        6.78       15.64      3.59 o 
   5   7   2       10.13       27.81      4.75 o 
   6   7   2      158.46      189.38     11.49 o 
   7   7   2       62.71       76.82     12.49 o 
   0   8   2      837.59      739.28     40.92 o 
   1   8   2        6.62       22.02      3.58 o 
   2   8   2      935.79      898.39     20.15 o 
   3   8   2      718.93      687.45     16.03 o 
   4   8   2      194.44      176.75      8.62 o 
   5   8   2       62.31       93.24      9.89 o 
   6   8   2       74.68      112.30     10.19 o 
   1   9   2      823.37      797.27     19.32 o 
   2   9   2      284.48      280.14     10.97 o 
   3   9   2       33.24       59.50      6.22 o 
   4   9   2       17.20       28.30      5.89 o 
   5   9   2       28.55       40.21      6.97 o 
   6   9   2       97.49      126.46     12.12 o 
   0  10   2       14.07       23.17      6.49 o 
   1  10   2       24.75       29.07      5.43 o 
   2  10   2       33.59       38.86      5.66 o 
   3  10   2       70.41       92.82      7.90 o 
   4  10   2      202.82      241.31     12.36 o 
   5  10   2       23.15       26.49      6.70 o 
   1  11   2     1278.61     1148.51     26.56 o 
   2  11   2        3.79       18.94      5.02 o 
   3  11   2       77.37       81.78      7.81 o 
   4  11   2        0.20        0.00      7.47 o 
   5  11   2       76.55      106.28     11.94 o 
   0  12   2      128.58      149.08     13.48 o 
   1  12   2      147.01      147.72      9.88 o 
   2  12   2        4.44       13.63      5.42 o 
   3  12   2      154.19      168.09     11.78 o 
   4  12   2       35.13       48.84      8.69 o 
   1  13   2        5.15       32.98      6.43 o 
   2  13   2       49.71       62.64      7.50 o 
   3  13   2      188.56      188.78     13.45 o 
   0  14   2        0.71       11.30      9.58 o 
   1  14   2       62.67       54.15      7.75 o 
   1   1   3     6883.88     7017.29     91.50 o 
   2   1   3     1421.54     1413.41     21.45 o 
   3   1   3     2252.46     2311.49     34.46 o 
   4   1   3       70.38       94.85      4.36 o 
   5   1   3       62.17       64.88      5.60 o 
   6   1   3      907.44      879.05     20.93 o 
   7   1   3      584.35      535.48     18.49 o 
   8   1   3       23.79       31.64      6.67 o 
   0   2   3     8421.05     8783.49    169.67 o 
   1   2   3     4043.70     4301.93     54.57 o 
   2   2   3      967.82     1023.48     14.86 o 
   3   2   3       26.72       58.92      3.17 o 
   4   2   3     3500.61     3530.72     49.82 o 
   5   2   3      137.44      140.58      6.60 o 
   6   2   3      261.49      274.04     10.46 o 
   7   2   3       57.73       66.82      7.24 o 
   1   3   3     8481.18     8666.17    113.73 o 
   2   3   3      894.92      936.55     14.13 o 
   3   3   3     2655.40     2795.04     37.76 o 
   4   3   3       69.89       77.90      4.45 o 
   5   3   3      891.28      857.11     19.10 o 
   6   3   3       34.27       34.32      5.69 o 
   7   3   3       94.63      100.17      8.46 o 
   0   4   3     5492.15     5446.68     98.30 o 
   1   4   3      714.58      728.52     11.38 o 
   2   4   3      484.80      535.21      9.43 o 
   3   4   3      102.83      127.91      4.11 o 
   4   4   3     1475.82     1375.49     22.46 o 
   5   4   3      539.02      489.51     12.62 o 
   6   4   3       52.03       91.34      7.41 o 
   7   4   3        3.38       22.36      5.63 o 
   1   5   3     1647.31     1583.61     23.70 o 
   2   5   3     1919.13     1952.62     27.61 o 
   3   5   3     2578.01     2466.04     34.60 o 
   4   5   3      120.48      129.06      5.69 o 
   5   5   3      257.90      259.47      9.49 o 
   6   5   3      298.44      289.74     11.09 o 
   7   5   3       27.00       28.86      6.20 o 
   0   6   3     1276.71     1412.46     45.56 o 
   1   6   3      183.43      180.22      5.10 o 
   2   6   3      883.67      899.79     14.75 o 
   3   6   3        5.47       13.35      2.42 o 
   4   6   3       85.75       89.29      5.05 o 
   5   6   3      150.27      177.43      7.62 o 
   6   6   3      240.62      261.42     11.32 o 
   7   6   3       83.39      114.10     10.03 o 
   1   7   3      136.31      128.87      6.67 o 
   2   7   3     1563.91     1507.37     29.93 o 
   3   7   3      194.66      180.81      6.30 o 
   4   7   3      700.30      610.55     15.84 o 
   5   7   3     1447.79     1285.67     27.63 o 
   6   7   3      627.28      617.85     20.34 o 
   7   7   3       21.76       49.06      9.16 o 
   0   8   3     3935.50     3584.73     76.42 o 
   1   8   3      972.27      867.99     29.11 o 
   2   8   3      337.91      349.15     13.43 o 
   3   8   3      355.14      335.70     10.23 o 
   4   8   3       15.37       23.87      4.28 o 
   5   8   3        0.01       14.68      4.91 o 
   6   8   3      113.26      163.55     11.82 o 
   1   9   3      973.36      902.57     21.01 o 
   2   9   3       14.78       31.66      5.12 o 
   3   9   3       79.90       94.18      7.92 o 
   4   9   3       16.47       34.07      7.20 o 
   5   9   3       82.49      123.94     10.25 o 
   6   9   3       11.48       42.18     11.97 o 
   0  10   3     1352.76     1314.66     49.40 o 
   1  10   3       33.67       58.34      6.16 o 
   2  10   3       23.75       28.95      5.04 o 
   3  10   3       21.72       31.38      5.56 o 
   4  10   3       36.21       65.48      8.04 o 
   5  10   3        2.47       14.38      6.33 o 
   1  11   3      126.15      166.06      9.80 o 
   2  11   3      460.45      417.39     14.14 o 
   3  11   3       15.09       34.03      6.56 o 
   4  11   3        0.00       18.09      6.40 o 
   5  11   3        3.31       18.88      7.34 o 
   0  12   3      626.97      558.38     24.29 o 
   1  12   3       27.40       34.70      6.09 o 
   2  12   3      341.02      345.34     13.32 o 
   3  12   3       31.29       26.30      6.69 o 
   4  12   3      163.18      190.03     12.88 o 
   1  13   3       14.33       47.36      7.17 o 
   2  13   3       40.16       89.82     10.52 o 
   3  13   3       73.47       84.83      9.71 o 
   0  14   3       11.42       17.26      8.77 o 
   1  14   3       37.63       65.60      7.58 o 
   0   0   4    12518.28    12362.79    306.81 o 
   1   0   4      769.02      792.92     15.81 o 
   2   0   4     3986.23     4379.04     79.20 o 
   3   0   4     3331.69     3482.31     71.77 o 
   4   0   4     1712.47     1850.08     41.82 o 
   5   0   4     1934.51     1839.29     49.26 o 
   6   0   4       55.66       57.77      8.47 o 
   7   0   4      123.64      112.76     12.71 o 
   8   0   4      108.07      147.66     18.41 o 
   1   1   4    31955.40    28366.69    615.34 o 
   2   1   4      174.61      192.84      4.60 o 
   3   1   4      780.91      840.94     13.87 o 
   4   1   4      160.14      166.34      7.48 o 
   5   1   4     1226.43     1190.20     23.02 o 
   6   1   4      117.19      118.88      8.22 o 
   7   1   4      178.03      199.99     10.66 o 
   8   1   4        0.91       20.55      7.08 o 
   0   2   4     4949.75     5023.49    101.08 o 
   1   2   4    10058.88    10420.20    129.85 o 
   2   2   4     2215.66     2421.32     32.24 o 
   3   2   4      235.23      280.09      6.43 o 
   4   2   4       12.32       30.10      2.81 o 
   5   2   4      324.99      301.12      9.25 o 
   6   2   4        0.04        8.64      4.12 o 
   7   2   4      522.32      527.04     16.24 o 
   1   3   4     3712.34     3856.73     49.80 o 
   2   3   4      667.21      650.14     11.51 o 
   3   3   4      604.18      524.22     12.54 o 
   4   3   4       14.13       27.39      2.92 o 
   5   3   4      152.84      151.83      7.24 o 
   6   3   4      451.44      406.07     12.99 o 
   7   3   4      422.65      412.02     14.11 o 
   0   4   4        2.43        5.24      1.61 o 
   1   4   4     7799.96     8193.06    103.50 o 
   2   4   4       37.12       50.16      2.80 o 
   3   4   4     1100.32     1097.30     17.18 o 
   4   4   4      413.05      380.08      8.98 o 
   5   4   4      623.21      547.64     14.69 o 
   6   4   4       89.55       90.04      7.48 o 
   7   4   4      171.75      193.15     10.53 o 
   1   5   4     2931.38     3078.05     41.18 o 
   2   5   4       44.42       47.02      2.95 o 
   3   5   4        0.47        7.44      1.95 o 
   4   5   4      509.54      489.71     10.91 o 
   5   5   4      196.90      218.55      8.28 o 
   6   5   4        0.44       10.56      4.56 o 
   7   5   4       65.69       83.57      8.73 o 
   0   6   4     3212.60     3364.65     70.66 o 
   1   6   4      987.16      974.69     16.35 o 
   2   6   4        4.20       15.51      2.15 o 
   3   6   4      724.87      748.56     13.45 o 
   4   6   4        1.20        3.90      2.67 o 
   5   6   4      160.68      176.69      7.98 o 
   6   6   4      137.28      158.20     10.30 o 
   7   6   4       48.55       58.07      9.59 o 
   1   7   4       19.26       28.64      3.11 o 
   2   7   4      147.85      142.82      5.16 o 
   3   7   4     4552.44     4328.38     61.42 o 
   4   7   4       13.31       17.75      3.64 o 
   5   7   4     1891.53     1764.74     35.23 o 
   6   7   4        0.76       25.07      5.63 o 
   0   8   4      148.63      138.53      8.01 o 
   1   8   4      184.55      199.03      7.90 o 
   2   8   4       93.74      121.07      7.04 o 
   3   8   4      515.86      522.64     13.54 o 
   4   8   4      131.14      152.35      8.56 o 
   5   8   4        1.41       25.46      5.55 o 
   6   8   4       15.30       27.89      7.96 o 
   1   9   4      405.57      372.01     16.81 o 
   2   9   4      327.23      302.03     11.01 o 
   3   9   4      670.51      686.79     19.87 o 
   4   9   4       25.38       40.66      5.76 o 
   5   9   4      194.94      244.35     12.69 o 
   6   9   4       43.94       61.48     10.81 o 
   0  10   4       20.54       48.42      8.58 o 
   1  10   4      523.89      503.25     16.60 o 
   2  10   4       69.18       81.85      7.31 o 
   3  10   4      926.40      872.06     23.42 o 
   4  10   4       12.17       18.66      6.27 o 
   5  10   4      155.07      193.46     12.54 o 
   1  11   4      162.30      183.10      9.59 o 
   2  11   4      289.23      264.23     11.08 o 
   3  11   4      316.40      349.82     15.11 o 
   4  11   4      127.77      164.58     12.77 o 
   5  11   4      346.57      373.48     18.32 o 
   0  12   4        1.10       12.39      7.08 o 
   1  12   4       44.04       80.38      8.00 o 
   2  12   4        0.15       19.66      5.68 o 
   3  12   4        4.37       18.28      6.20 o 
   4  12   4        9.39       33.80      7.50 o 
   1  13   4      746.84      751.88     22.81 o 
   2  13   4       20.36       13.44      6.02 o 
   3  13   4       24.33       44.12      7.81 o 
   0  14   4      247.22      220.39     17.08 o 
   1  14   4        7.68       34.76      6.91 o 
   1   1   5    28132.88    25968.76    345.90 o 
   2   1   5     2113.73     2166.88     28.93 o 
   3   1   5      459.54      411.66      8.22 o 
   4   1   5      149.97      169.46      5.50 o 
   5   1   5      258.71      255.74      7.78 o 
   6   1   5       61.01       66.56      6.48 o 
   7   1   5      225.54      239.13     11.14 o 
   0   2   5      740.42      954.26     23.33 o 
   1   2   5     2415.76     2617.22     34.35 o 
   2   2   5       33.42       49.30      2.42 o 
   3   2   5       33.53       47.30      2.55 o 
   4   2   5      797.29      748.56     14.91 o 
   5   2   5      258.51      243.96      8.26 o 
   6   2   5       21.94       32.00      4.88 o 
   7   2   5       91.99      114.11      9.58 o 
   1   3   5     2047.31     1980.58     26.93 o 
   2   3   5      767.31      840.22     15.11 o 
   3   3   5     4118.77     4091.52     53.96 o 
   4   3   5      262.89      252.44      6.77 o 
   5   3   5     1307.01     1217.38     23.69 o 
   6   3   5        3.16        8.54      4.37 o 
   7   3   5      320.68      280.67     12.94 o 
   0   4   5     3049.90     3042.07     56.95 o 
   1   4   5      963.68     1054.63     15.79 o 
   2   4   5     2772.98     3122.33     41.77 o 
   3   4   5     1711.04     1800.46     26.11 o 
   4   4   5      474.17      436.56      9.87 o 
   5   4   5      271.27      248.47      9.92 o 
   6   4   5       18.28       17.37      4.71 o 
   7   4   5       95.18      108.98      9.62 o 
   1   5   5      260.54      238.51      5.45 o 
   2   5   5     1299.64     1257.98     19.16 o 
   3   5   5     3158.96     2984.55     41.25 o 
   4   5   5       58.37       72.77      4.78 o 
   5   5   5     1520.97     1403.40     27.02 o 
   6   5   5      203.94      207.47     11.69 o 
   7   5   5       13.36       31.01      6.70 o 
   0   6   5       19.16       18.25      2.50 o 
   1   6   5      468.10      505.31      9.39 o 
   2   6   5        8.15       28.12      3.21 o 
   3   6   5      220.32      222.84      6.26 o 
   4   6   5       38.46       65.49      4.74 o 
   5   6   5       59.06       83.93      6.51 o 
   6   6   5        8.40       22.38      6.38 o 
   7   6   5       56.87       67.64     11.88 o 
   1   7   5     1248.85     1246.59     21.92 o 
   2   7   5     1199.08     1117.37     22.92 o 
   3   7   5     1736.06     1635.97     26.60 o 
   4   7   5      394.17      354.88     10.17 o 
   5   7   5       17.26       29.33      5.06 o 
   6   7   5      102.35      121.95     10.74 o 
   0   8   5      155.78      132.92      9.74 o 
   1   8   5     1259.47     1276.22     24.08 o 
   2   8   5       20.34       28.25      3.69 o 
   3   8   5      197.57      207.32      8.39 o 
   4   8   5      227.46      204.61      9.25 o 
   5   8   5       26.75       41.83      6.86 o 
   6   8   5       23.51       21.46      9.78 o 
   1   9   5      463.52      430.57     13.15 o 
   2   9   5      242.20      218.21      9.11 o 
   3   9   5      130.61      153.80      8.81 o 
   4   9   5       74.28       75.86      7.23 o 
   5   9   5      138.39      171.78     15.31 o 
   6   9   5        4.50       19.51      8.69 o 
   0  10   5      153.83      173.93     12.22 o 
   1  10   5       89.54      104.61      7.89 o 
   2  10   5       21.50       34.57      5.16 o 
   3  10   5      182.07      207.96     10.90 o 
   4  10   5      827.23      747.92     23.41 o 
   5  10   5        0.02       14.64      8.14 o 
   1  11   5       62.03       85.32     10.68 o 
   2  11   5      595.35      502.09     15.65 o 
   3  11   5        3.10       18.08      6.16 o 
   4  11   5       36.10       47.47      8.00 o 
   0  12   5       23.17       22.16      8.20 o 
   1  12   5        5.61       22.15      5.58 o 
   2  12   5       22.33       42.77      6.45 o 
   3  12   5        0.32       19.07      6.39 o 
   4  12   5        0.21       12.10      9.53 o 
   1  13   5       20.58       30.72      6.39 o 
   2  13   5      141.02      198.08     12.35 o 
   3  13   5        0.00       19.05      7.01 o 
   0  14   5       80.46       70.30     18.17 o 
   0   0   6        9.11       15.22      3.59 o 
   1   0   6    38150.35    34162.14   1127.36 o 
   2   0   6      204.68      202.08      6.21 o 
   3   0   6     1518.17     1552.65     31.38 o 
   4   0   6     1121.84     1059.32     26.58 o 
   5   0   6       12.73       17.50      6.99 o 
   6   0   6        9.37       25.48      6.86 o 
   7   0   6      219.51      245.08     18.01 o 
   1   1   6     1520.16     1616.61     23.08 o 
   2   1   6      594.13      666.56     10.94 o 
   3   1   6      166.98      152.99      5.19 o 
   4   1   6      253.20      267.06      9.03 o 
   5   1   6        2.13       14.05      5.02 o 
   6   1   6        0.05        3.95      5.23 o 
   7   1   6       35.84       46.65      7.53 o 
   0   2   6       11.72       15.61      2.02 o 
   1   2   6     1078.63     1227.82     17.45 o 
   2   2   6       30.35       30.67      1.97 o 
   3   2   6      214.92      176.98      4.70 o 
   4   2   6      823.21      722.14     17.98 o 
   5   2   6      156.67      166.09      6.67 o 
   6   2   6      361.46      331.77     13.82 o 
   7   2   6       20.46       38.08      7.37 o 
   1   3   6       70.27       79.41      3.80 o 
   2   3   6     1453.65     1491.01     21.43 o 
   3   3   6     1106.57     1090.25     16.88 o 
   4   3   6        9.72       14.62      2.58 o 
   5   3   6     2267.84     2127.06     37.26 o 
   6   3   6      225.01      226.39     10.66 o 
   7   3   6      198.14      209.93     11.74 o 
   0   4   6     1563.99     1593.99     32.05 o 
   1   4   6       93.39       89.35      3.18 o 
   2   4   6      980.95     1056.11     16.51 o 
   3   4   6      679.92      687.23     12.65 o 
   4   4   6       33.96       50.05      4.13 o 
   5   4   6      399.47      369.47     11.98 o 
   6   4   6       43.90       51.71      6.76 o 
   7   4   6       22.23       34.81      6.97 o 
   1   5   6     1837.01     1975.56     27.91 o 
   2   5   6     1245.16     1240.86     19.87 o 
   3   5   6      325.02      306.71      7.32 o 
   4   5   6      122.59      136.74      6.07 o 
   5   5   6      714.00      685.91     16.20 o 
   6   5   6       38.89       48.55      6.73 o 
   7   5   6      131.42      139.48     14.08 o 
   0   6   6      538.33      459.82     12.35 o 
   1   6   6     2365.07     2416.51     33.80 o 
   2   6   6        9.12       18.46      2.38 o 
   3   6   6      328.16      318.26      7.76 o 
   4   6   6      315.16      276.74      8.14 o 
   5   6   6      142.71      177.99     10.33 o 
   6   6   6      100.33      136.05     11.22 o 
   7   6   6       82.02      116.22     11.43 o 
   1   7   6     1276.79     1189.13     30.41 o 
   2   7   6       74.42       91.08      4.76 o 
   3   7   6       23.02       39.96      3.82 o 
   4   7   6       15.01       17.55      3.96 o 
   5   7   6        8.10        6.91      4.94 o 
   6   7   6        7.13       15.22      6.02 o 
   0   8   6     1143.62     1063.94     28.23 o 
   1   8   6       63.89       74.69      5.03 o 
   2   8   6      329.73      319.33      9.66 o 
   3   8   6      339.65      346.21     11.45 o 
   4   8   6       11.51       23.93      5.20 o 
   5   8   6       31.19       34.05      7.34 o 
   6   8   6        2.54       26.00      7.90 o 
   1   9   6     2626.94     2457.90     45.59 o 
   2   9   6     1010.34      891.20     22.89 o 
   3   9   6      315.93      289.52     10.85 o 
   4   9   6        8.16       15.77      8.46 o 
   5   9   6        0.36       10.98      8.81 o 
   6   9   6      222.93      204.15     14.39 o 
   0  10   6      147.10      191.01     13.76 o 
   1  10   6      182.20      205.11      9.60 o 
   2  10   6      150.09      152.78      9.16 o 
   3  10   6       30.02       32.47      5.98 o 
   4  10   6        6.85       27.43      7.00 o 
   5  10   6       30.86       42.41      9.28 o 
   1  11   6      149.69      194.61     10.73 o 
   2  11   6      149.44      156.67     10.04 o 
   3  11   6     1074.23      960.75     25.98 o 
   4  11   6       10.83       19.44      8.11 o 
   0  12   6      220.61      196.30     15.20 o 
   1  12   6        2.56       11.44      5.70 o 
   2  12   6        1.38        3.47      5.30 o 
   3  12   6       34.50       84.10     13.20 o 
   1  13   6      143.36      139.66     10.59 o 
   2  13   6       75.97       79.54      9.09 o 
   1   1   7       49.84       63.31      3.06 o 
   2   1   7     1033.27     1052.94     15.63 o 
   3   1   7     5639.68     5472.56     70.81 o 
   4   1   7      104.60      110.58      5.17 o 
   5   1   7     4220.23     3975.14     60.27 o 
   6   1   7       54.85       61.70      7.53 o 
   7   1   7        3.97       17.65      6.74 o 
   0   2   7      363.63      451.75     11.17 o 
   1   2   7     4975.12     5169.62     66.31 o 
   2   2   7      216.16      245.23      5.47 o 
   3   2   7     2451.31     2468.12     35.49 o 
   4   2   7       77.36       96.57      4.87 o 
   5   2   7      827.84      761.67     17.04 o 
   6   2   7       57.70       87.79      9.78 o 
   7   2   7      102.72      126.14     12.35 o 
   1   3   7     4612.14     4913.36     63.42 o 
   2   3   7      755.88      853.97     14.26 o 
   3   3   7      373.55      376.41      7.77 o 
   4   3   7       48.24       62.93      4.90 o 
   5   3   7       67.08       70.05      5.89 o 
   6   3   7       25.70       28.89      5.60 o 
   7   3   7       33.95       44.79      8.06 o 
   0   4   7      612.41      613.14     14.78 o 
   1   4   7     6169.19     6518.29     83.66 o 
   2   4   7     1041.10     1146.07     18.40 o 
   3   4   7       39.33       45.87      3.17 o 
   4   4   7        0.00       10.75      2.75 o 
   5   4   7      104.62      131.32      8.60 o 
   6   4   7        0.16       14.21      5.01 o 
   7   4   7       50.37       75.01      9.09 o 
   1   5   7     6482.90     6467.34     83.51 o 
   2   5   7      105.65      111.23      4.25 o 
   3   5   7        6.02       11.49      2.50 o 
   4   5   7        2.66       10.10      2.97 o 
   5   5   7        0.26        5.86      4.83 o 
   6   5   7       67.38       90.47      8.68 o 
   7   5   7      770.68      644.10     22.68 o 
   0   6   7      605.60      624.47     15.83 o 
   1   6   7      329.90      348.98      8.18 o 
   2   6   7      274.07      291.75      7.43 o 
   3   6   7      244.50      222.22      8.23 o 
   4   6   7        9.80       18.41      3.94 o 
   5   6   7      111.58      120.74      9.44 o 
   6   6   7       22.25       33.85      6.23 o 
   1   7   7     1771.09     1594.29     27.09 o 
   2   7   7      309.17      269.07     11.24 o 
   3   7   7      252.77      236.49      7.87 o 
   4   7   7       53.74       67.12      6.08 o 
   5   7   7      179.12      183.25     10.34 o 
   6   7   7       16.76       32.19      6.53 o 
   0   8   7      223.00      241.21     10.96 o 
   1   8   7      568.74      582.47     13.30 o 
   2   8   7       30.79       53.97      4.83 o 
   3   8   7     1072.85      975.75     20.80 o 
   4   8   7      289.40      298.56     11.30 o 
   5   8   7      284.40      287.36     14.64 o 
   6   8   7       12.42       32.39      8.12 o 
   1   9   7       75.90       97.47      6.60 o 
   2   9   7      135.06      149.79      8.28 o 
   3   9   7      222.64      222.51     10.54 o 
   4   9   7        7.91        2.15      5.97 o 
   5   9   7       48.29       62.57      9.44 o 
   0  10   7      234.66      235.67     19.98 o 
   1  10   7      257.77      243.33     10.18 o 
   2  10   7       47.98       55.12      6.74 o 
   3  10   7       51.18       69.15      8.31 o 
   4  10   7      221.30      247.88     13.63 o 
   5  10   7       35.42       46.11     10.41 o 
   1  11   7        8.73       24.08      5.34 o 
   2  11   7        1.09        9.36      5.06 o 
   3  11   7      302.48      307.77     14.68 o 
   4  11   7       40.76       66.83     10.79 o 
   0  12   7      466.48      436.65     21.19 o 
   1  12   7        0.30       11.65      5.03 o 
   2  12   7       21.57       32.61      7.06 o 
   3  12   7        1.10       11.71      7.00 o 
   1  13   7       54.39       63.88      7.69 o 
   2  13   7       28.10       36.76      7.77 o 
   0   0   8    15801.60    15172.31    378.28 o 
   1   0   8       90.31      116.71      5.99 o 
   2   0   8     6514.91     6745.64    121.76 o 
   3   0   8      853.02      791.77     20.64 o 
   4   0   8       56.74       82.64      7.05 o 
   5   0   8       22.89       29.61      9.33 o 
   6   0   8      100.97      102.53     13.55 o 
   7   0   8       18.71        7.02      9.17 o 
   1   1   8     1139.27     1297.70     19.59 o 
   2   1   8        9.28        8.96      1.45 o 
   3   1   8      342.15      369.64      7.45 o 
   4   1   8       16.18       28.28      3.25 o 
   5   1   8      971.80      898.87     20.66 o 
   6   1   8      146.92      149.47     10.51 o 
   7   1   8        0.15        8.22      6.44 o 
   0   2   8     1645.60     1509.22     30.11 o 
   1   2   8      189.31      233.52      5.47 o 
   2   2   8     1914.35     1967.19     27.42 o 
   3   2   8      128.15      146.72      4.57 o 
   4   2   8       18.37       34.41      4.75 o 
   5   2   8      396.05      337.14     10.33 o 
   6   2   8      205.55      209.64     11.56 o 
   7   2   8        0.89       11.89      6.80 o 
   1   3   8     1411.24     1446.00     20.94 o 
   2   3   8     7685.59     7740.07     98.90 o 
   3   3   8      127.27      134.36      5.54 o 
   4   3   8      169.77      156.20      6.58 o 
   5   3   8       13.55       22.51      4.01 o 
   6   3   8      467.80      465.22     17.21 o 
   7   3   8        5.36       17.68      6.65 o 
   0   4   8     1763.33     1743.17     38.28 o 
   1   4   8        1.37        4.00      1.58 o 
   2   4   8     1364.72     1316.81     19.88 o 
   3   4   8       75.53       76.47      4.61 o 
   4   4   8     1043.91      961.65     19.78 o 
   5   4   8      449.72      398.54     11.73 o 
   6   4   8        0.70        7.30      5.59 o 
   7   4   8       16.74       35.34      7.80 o 
   1   5   8        0.13        9.04      1.89 o 
   2   5   8       38.48       44.40      3.37 o 
   3   5   8      534.41      464.82     11.59 o 
   4   5   8      163.46      154.04      6.53 o 
   5   5   8      327.78      284.61     10.70 o 
   6   5   8       22.39       24.77      5.98 o 
   7   5   8       12.07       26.50      8.03 o 
   0   6   8        6.69       11.23      2.95 o 
   1   6   8      142.17      161.84      5.46 o 
   2   6   8      577.09      528.38     10.45 o 
   3   6   8        1.52        3.10      3.42 o 
   4   6   8     3724.87     3366.40     60.60 o 
   5   6   8       17.96       28.40      5.82 o 
   6   6   8      403.72      440.76     15.68 o 
   1   7   8     1616.30     1606.49     28.76 o 
   2   7   8      172.89      194.55      6.96 o 
   3   7   8       23.13       33.92      4.66 o 
   4   7   8       50.43       65.54      6.34 o 
   5   7   8       85.49      101.69      8.86 o 
   6   7   8        9.54       36.46      7.07 o 
   0   8   8      395.06      357.19     13.96 o 
   1   8   8      371.87      357.87      9.82 o 
   2   8   8        0.42        9.73      3.29 o 
   3   8   8      283.03      243.56     10.08 o 
   4   8   8      221.75      237.32     10.83 o 
   5   8   8        0.07       17.43      6.88 o 
   6   8   8      113.33      147.39     13.39 o 
   1   9   8       51.13       55.81      5.20 o 
   2   9   8     1193.19     1110.29     29.01 o 
   3   9   8      337.49      341.33     13.10 o 
   4   9   8       46.04       75.56      7.79 o 
   5   9   8      130.77      139.15     16.80 o 
   0  10   8      330.79      345.31     17.08 o 
   1  10   8      157.45      177.61      9.72 o 
   2  10   8      111.10      140.41     10.70 o 
   3  10   8      101.66      115.56     10.44 o 
   4  10   8        3.59       28.03      7.01 o 
   5  10   8       43.23       63.63     10.61 o 
   1  11   8      361.43      345.30     12.57 o 
   2  11   8      113.79      126.53     10.36 o 
   3  11   8       49.67       64.30     11.91 o 
   4  11   8       13.25       59.59     14.75 o 
   0  12   8      953.55      834.69     31.23 o 
   1  12   8       10.28       21.92      5.98 o 
   2  12   8      116.32      164.41     11.79 o 
   3  12   8       49.12       49.30      8.72 o 
   1  13   8      159.12      181.69     12.84 o 
   2  13   8       14.68       31.38      7.27 o 
   1   1   9      756.65      695.34     13.84 o 
   2   1   9     1010.79      986.64     16.11 o 
   3   1   9       28.80       44.10      3.15 o 
   4   1   9      310.68      331.05     17.36 o 
   5   1   9      134.30      140.16      7.83 o 
   6   1   9       91.20      132.24     14.36 o 
   7   1   9      145.36      150.10     12.75 o 
   0   2   9     1196.19     1244.12     25.77 o 
   1   2   9      784.52      720.61     12.99 o 
   2   2   9     1197.30     1166.57     18.75 o 
   3   2   9      744.62      710.27     13.03 o 
   4   2   9      406.31      377.65     13.86 o 
   5   2   9       38.75       38.78      5.22 o 
   6   2   9        0.65        0.00      4.72 o 
   7   2   9      167.13      165.71     12.51 o 
   1   3   9     2897.00     2950.29     39.82 o 
   2   3   9        0.41        5.93      1.92 o 
   3   3   9      251.39      247.94      7.21 o 
   4   3   9       18.03       33.89      4.04 o 
   5   3   9      171.57      176.11      8.70 o 
   6   3   9        5.04        7.98      5.57 o 
   7   3   9        0.00       16.80      6.81 o 
   0   4   9     1243.85     1160.25     25.51 o 
   1   4   9     1288.16     1278.35     19.41 o 
   2   4   9      648.59      693.42     12.99 o 
   3   4   9      451.04      383.25     11.25 o 
   4   4   9       19.44       40.62      7.67 o 
   5   4   9       86.72      123.97      8.36 o 
   6   4   9       18.44       26.73      6.26 o 
   7   4   9       25.54       37.86      8.29 o 
   1   5   9      618.67      607.99     11.20 o 
   2   5   9      708.29      683.73     13.05 o 
   3   5   9      318.75      294.27      9.82 o 
   4   5   9       49.34       57.51      5.16 o 
   5   5   9       86.89      112.44      7.60 o 
   6   5   9       10.47       20.38      5.86 o 
   0   6   9      134.19      153.01      7.04 o 
   1   6   9      117.56      142.59      5.23 o 
   2   6   9      415.19      392.94     13.14 o 
   3   6   9      203.05      192.65      7.61 o 
   4   6   9      188.65      177.65      8.11 o 
   5   6   9       15.01       27.09      5.71 o 
   6   6   9      301.27      289.17     16.32 o 
   1   7   9       97.61      103.21      5.84 o 
   2   7   9      491.81      466.58     12.32 o 
   3   7   9       43.99       57.23      5.85 o 
   4   7   9       87.33       83.53      7.47 o 
   5   7   9      568.44      456.18     15.75 o 
   6   7   9        0.08        2.64      7.57 o 
   0   8   9     1361.78     1276.43     33.20 o 
   1   8   9       19.38       34.87      4.75 o 
   2   8   9      395.04      376.47     11.29 o 
   3   8   9        2.72        6.52      4.18 o 
   4   8   9      351.21      326.85     13.07 o 
   5   8   9       92.48      122.49     11.93 o 
   1   9   9        1.02       11.38      4.17 o 
   2   9   9       11.87       15.95      4.63 o 
   3   9   9       42.90       41.41      6.46 o 
   4   9   9        0.23        3.34      5.33 o 
   5   9   9        9.99       32.34      8.34 o 
   0  10   9      127.68      146.33     12.45 o 
   1  10   9      279.85      253.97     11.40 o 
   2  10   9      105.13      127.99     10.68 o 
   3  10   9      108.53      117.02     10.66 o 
   4  10   9      393.65      370.32     16.32 o 
   1  11   9       56.43       63.80      7.41 o 
   2  11   9       74.34       90.61      8.84 o 
   3  11   9      186.31      207.98     13.86 o 
   4  11   9       18.96       27.24      7.54 o 
   0  12   9      403.08      395.55     23.93 o 
   1  12   9        0.57        4.92      5.65 o 
   2  12   9      114.24      141.08     10.97 o 
   3  12   9        5.61       14.19      7.40 o 
   1  13   9        2.02       26.52      7.03 o 
   0   0  10     1282.10     1280.62     37.09 o 
   1   0  10     2247.60     2269.10     48.86 o 
   2   0  10      497.03      465.07     19.59 o 
   3   0  10       32.43       44.46      5.01 o 
   4   0  10     2226.41     2088.94     54.74 o 
   5   0  10       83.61       86.95      9.90 o 
   6   0  10        7.43        8.59      8.33 o 
   7   0  10        0.37       23.72     10.11 o 
   1   1  10       11.09       15.78      1.81 o 
   2   1  10     3713.13     3856.95     53.53 o 
   3   1  10       87.68       98.37      4.98 o 
   4   1  10      484.93      458.06     16.87 o 
   5   1  10       80.53       92.87      8.20 o 
   6   1  10      301.89      265.86     13.16 o 
   7   1  10       28.92       41.49      8.41 o 
   0   2  10      101.05       94.95      4.55 o 
   1   2  10      288.36      295.66      6.79 o 
   2   2  10     6350.18     6214.82     84.20 o 
   3   2  10       93.95       98.10      5.96 o 
   4   2  10     1666.18     1556.90     30.61 o 
   5   2  10       25.82       36.39      5.27 o 
   6   2  10      394.62      349.07     14.97 o 
   7   2  10        6.91       22.81      7.43 o 
   1   3  10      280.22      274.90      6.74 o 
   2   3  10      198.12      177.71      5.52 o 
   3   3  10       46.28       57.50      4.96 o 
   4   3  10        7.98       16.75      3.91 o 
   5   3  10      535.84      492.08     18.91 o 
   6   3  10      102.00      134.16     10.45 o 
   7   3  10      120.06      150.39     12.06 o 
   0   4  10     6574.32     6654.59    121.54 o 
   1   4  10        5.10       13.93      2.34 o 
   2   4  10      279.72      243.61      6.79 o 
   3   4  10       88.28      107.30      5.69 o 
   4   4  10      129.13      129.79      8.34 o 
   5   4  10      101.97      115.00      8.27 o 
   6   4  10      577.73      511.10     17.04 o 
   1   5  10      330.47      280.87      7.27 o 
   2   5  10      176.28      181.72      6.31 o 
   3   5  10       20.55       29.62      4.77 o 
   4   5  10      121.72      144.56      8.19 o 
   5   5  10       76.21       93.45      7.78 o 
   6   5  10       32.12       46.62      8.00 o 
   0   6  10     2363.69     2229.65     49.99 o 
   1   6  10      841.54      801.65     22.78 o 
   2   6  10      394.27      404.59     10.34 o 
   3   6  10      117.95      126.47      7.68 o 
   4   6  10        0.23        6.05      4.26 o 
   5   6  10      163.85      190.26     11.41 o 
   6   6  10        7.34       35.29      7.49 o 
   1   7  10      187.48      189.10      7.60 o 
   2   7  10      899.85      883.29     20.54 o 
   3   7  10      122.42      105.61     12.59 o 
   4   7  10       25.18       32.03      5.68 o 
   5   7  10        7.91       17.07      6.18 o 
   6   7  10      352.98      344.15     18.23 o 
   0   8  10     1590.05     1541.93     38.82 o 
   1   8  10      518.31      493.17     14.09 o 
   2   8  10      876.70      844.18     19.00 o 
   3   8  10       18.31       28.69      5.47 o 
   4   8  10       70.37      100.52      9.32 o 
   5   8  10       81.76       72.30      9.85 o 
   1   9  10      138.42      148.56      8.16 o 
   2   9  10       38.87       42.04      6.12 o 
   3   9  10      215.86      197.08     10.66 o 
   4   9  10       11.02       21.26      6.90 o 
   5   9  10      171.72      161.95     14.64 o 
   0  10  10      175.16      215.66     18.36 o 
   1  10  10       57.82       72.77      7.42 o 
   2  10  10        0.38        6.70      5.28 o 
   3  10  10        0.70       14.00      8.23 o 
   4  10  10      758.45      684.73     23.13 o 
   1  11  10        3.60       27.78      6.19 o 
   2  11  10        0.72        7.59      6.36 o 
   3  11  10        0.18       11.10      6.53 o 
   0  12  10        5.53       40.85     11.82 o 
   1  12  10       79.78       91.46      9.97 o 
   2  12  10       40.81       63.65     10.24 o 
   1   1  11       97.53       92.33      4.54 o 
   2   1  11     5013.72     4982.98     72.06 o 
   3   1  11       70.81       94.44      5.76 o 
   4   1  11       10.30       18.12      4.36 o 
   5   1  11       76.01       96.75      7.62 o 
   6   1  11      348.05      320.51     14.62 o 
   7   1  11        0.27       19.87      7.41 o 
   0   2  11     4235.42     4417.10     82.06 o 
   1   2  11        0.39        6.73      1.89 o 
   2   2  11      558.12      545.91     10.89 o 
   3   2  11      390.73      377.14     10.11 o 
   4   2  11     1885.33     1726.44     35.84 o 
   5   2  11        1.57        7.25      4.12 o 
   6   2  11       32.31       35.28      6.38 o 
   7   2  11       67.19       87.03     10.12 o 
   1   3  11     1036.94     1037.04     17.49 o 
   2   3  11      821.61      828.55     15.03 o 
   3   3  11      318.15      303.33      9.08 o 
   4   3  11        0.51        5.66      3.60 o 
   5   3  11       14.03       21.95      4.91 o 
   6   3  11       25.32       38.40      7.34 o 
   0   4  11       38.54       59.33      8.16 o 
   1   4  11      247.35      276.26      7.19 o 
   2   4  11       53.14       88.94      4.69 o 
   3   4  11       82.88       95.24      5.96 o 
   4   4  11     1557.61     1386.87     28.69 o 
   5   4  11        4.54       18.13      4.87 o 
   6   4  11        3.61       10.99      5.68 o 
   1   5  11       61.34       71.50      4.55 o 
   2   5  11     1412.67     1381.46     23.10 o 
   3   5  11       59.52       92.45      6.47 o 
   4   5  11        1.97       15.27      4.64 o 
   5   5  11       55.34       81.37      7.25 o 
   6   5  11      511.03      496.24     18.61 o 
   0   6  11      217.82      216.68     11.49 o 
   1   6  11      105.21      122.56      6.19 o 
   2   6  11      816.85      761.49     15.91 o 
   3   6  11      161.34      175.46      7.88 o 
   4   6  11        0.16       13.61      4.85 o 
   5   6  11       16.81       39.90      6.49 o 
   6   6  11      415.42      361.35     25.70 o 
   1   7  11        1.50        5.91      3.38 o 
   2   7  11      607.76      543.28     13.90 o 
   3   7  11      293.66      288.44     11.20 o 
   4   7  11        2.07        7.31      5.06 o 
   5   7  11        1.57       23.42     16.59 o 
   0   8  11     5354.32     5006.79    119.13 o 
   1   8  11        0.56        5.40      3.76 o 
   2   8  11      248.41      229.11     10.37 o 
   3   8  11        5.06       15.79      4.76 o 
   4   8  11        2.39        4.86      5.05 o 
   5   8  11        1.44        8.23      8.34 o 
   1   9  11      166.75      167.92      8.73 o 
   2   9  11      359.49      376.98     12.18 o 
   3   9  11       91.35      112.49     10.38 o 
   4   9  11        5.52       18.54      6.07 o 
   5   9  11       40.87       74.85     11.37 o 
   0  10  11      103.02      127.77     14.93 o 
   1  10  11       59.69       78.42      8.40 o 
   2  10  11      394.32      358.26     16.12 o 
   3  10  11       33.96       94.20     24.08 o 
   4  10  11       10.53       31.59      9.93 o 
   1  11  11      207.03      225.96     13.33 o 
   2  11  11        1.52       13.46      6.24 o 
   3  11  11        0.92       13.94      6.98 o 
   0  12  11      122.06       97.69     14.96 o 
   1  12  11        9.85       18.60      8.83 o 
   2  12  11      307.07      301.73     17.27 o 
   0   0  12     1771.43     1617.86     46.54 o 
   1   0  12       46.88       51.38      4.91 o 
   2   0  12        7.13        6.29      3.21 o 
   3   0  12       92.61       98.15      8.21 o 
   4   0  12     3793.38     3472.52    118.19 o 
   5   0  12      435.39      388.52     18.04 o 
   6   0  12      312.30      275.58     22.06 o 
   1   1  12        9.27       16.53      2.49 o 
   2   1  12       56.86       73.20      4.60 o 
   3   1  12       10.07       30.76      4.00 o 
   4   1  12        1.81        6.60      4.66 o 
   5   1  12      110.90      118.95      8.79 o 
   6   1  12        8.07       17.47      6.37 o 
   0   2  12     1172.76     1243.23     30.13 o 
   1   2  12       89.34       86.76      4.10 o 
   2   2  12     1899.78     1825.83     29.87 o 
   3   2  12      392.43      381.61     11.19 o 
   4   2  12       11.88       24.12      4.74 o 
   5   2  12       13.99       18.90      5.01 o 
   6   2  12       62.87       74.05      8.01 o 
   1   3  12      352.94      321.75      7.90 o 
   2   3  12     1158.69     1140.30     21.24 o 
   3   3  12      313.51      298.34      9.83 o 
   4   3  12      220.68      190.77      8.64 o 
   5   3  12       69.85       76.37      7.24 o 
   6   3  12       19.21       31.84      6.58 o 
   0   4  12      688.24      674.78     19.62 o 
   1   4  12      212.31      203.91      6.15 o 
   2   4  12      168.61      172.83      6.00 o 
   3   4  12      563.22      523.31     13.28 o 
   4   4  12      615.73      509.26     14.69 o 
   5   4  12       39.51       46.78      6.33 o 
   6   4  12       89.17      103.21      9.61 o 
   1   5  12      532.57      494.72     10.93 o 
   2   5  12        4.77        9.38      2.92 o 
   3   5  12      135.83      138.55      7.82 o 
   4   5  12        2.87       10.20      4.52 o 
   5   5  12      166.74      168.41     11.40 o 
   6   5  12       52.22       64.06      8.86 o 
   0   6  12     1249.47     1177.12     34.77 o 
   1   6  12       42.78       55.69      4.57 o 
   2   6  12      771.52      738.10     15.84 o 
   3   6  12      112.58      134.56      8.92 o 
   4   6  12        0.91        7.56      4.91 o 
   5   6  12      179.89      179.19     11.08 o 
   6   6  12       94.91      122.38     11.43 o 
   1   7  12       82.43       99.13      6.83 o 
   2   7  12       26.91       34.42      4.80 o 
   3   7  12      155.79      176.43      9.60 o 
   4   7  12       23.97       40.75      6.94 o 
   5   7  12       70.90       85.43     10.20 o 
   0   8  12      186.72      207.33     12.94 o 
   1   8  12       53.62       66.82      6.60 o 
   2   8  12      191.27      198.80      8.94 o 
   3   8  12      169.96      183.49     10.06 o 
   4   8  12       42.46       69.52      8.88 o 
   5   8  12        0.24       26.32      8.33 o 
   1   9  12      258.19      246.90     12.27 o 
   2   9  12      210.15      199.49      9.05 o 
   3   9  12      329.80      337.80     14.81 o 
   4   9  12        5.21       28.41      7.09 o 
   0  10  12      235.90      232.38     17.14 o 
   1  10  12       29.58       48.88      7.59 o 
   2  10  12        0.29       18.20      6.96 o 
   3  10  12        5.56       15.90      7.00 o 
   4  10  12        0.40       14.91      7.59 o 
   1  11  12       13.91       20.90      6.51 o 
   2  11  12        9.55       25.65      8.02 o 
   3  11  12       41.75       71.82     10.64 o 
   0  12  12       40.05       47.45     12.41 o 
   1  12  12       33.70       32.70      7.86 o 
   1   1  13      996.06      940.27     22.83 o 
   2   1  13      751.32      702.80     14.40 o 
   3   1  13      408.96      384.00     11.34 o 
   4   1  13      270.30      244.46      9.88 o 
   5   1  13       44.72       66.75      6.92 o 
   6   1  13      223.55      217.48     11.85 o 
   0   2  13      881.89      853.84     22.95 o 
   1   2  13       20.41       16.64      2.69 o 
   2   2  13       21.31       39.08      4.77 o 
   3   2  13       15.08       24.56      4.01 o 
   4   2  13      337.11      348.11     14.91 o 
   5   2  13       37.79       45.04      6.00 o 
   6   2  13       10.42       24.84      6.58 o 
   1   3  13     1308.36     1267.71     23.90 o 
   2   3  13      178.49      202.30      7.01 o 
   3   3  13       76.95      102.69      7.33 o 
   4   3  13        5.66       18.80      4.44 o 
   5   3  13       40.64       53.70      6.55 o 
   6   3  13        3.08        9.39      6.21 o 
   0   4  13     4381.91     4156.72     87.45 o 
   1   4  13      270.88      267.75     10.21 o 
   2   4  13       62.66       60.41      4.88 o 
   3   4  13       80.93       97.31      6.50 o 
   4   4  13       35.46       41.19      5.74 o 
   5   4  13       49.71       61.10      7.07 o 
   6   4  13       10.97       23.32      6.50 o 
   1   5  13       87.02      107.14      5.88 o 
   2   5  13      487.82      486.01     11.96 o 
   3   5  13      645.29      566.99     14.70 o 
   4   5  13       56.24       61.38      6.50 o 
   5   5  13      202.96      215.85     11.36 o 
   6   5  13      205.15      224.33     13.41 o 
   0   6  13      105.84      100.35      9.32 o 
   1   6  13       10.17       23.25      4.31 o 
   2   6  13      334.12      286.38      9.58 o 
   3   6  13       24.23       30.13      5.19 o 
   4   6  13       29.31       40.63      6.41 o 
   5   6  13       62.56       69.55      7.78 o 
   1   7  13      344.24      340.84     11.38 o 
   2   7  13       16.57       24.45      4.38 o 
   3   7  13      229.37      220.28     11.42 o 
   4   7  13        2.19       14.41      6.32 o 
   5   7  13      244.03      241.26     13.72 o 
   0   8  13       92.57      129.04     12.44 o 
   1   8  13        0.55       14.95      4.57 o 
   2   8  13       21.36       35.29      5.64 o 
   3   8  13        0.82        7.86      5.28 o 
   4   8  13      591.75      547.22     19.86 o 
   1   9  13       25.69       29.15      5.93 o 
   2   9  13       33.88       56.14      7.46 o 
   3   9  13      204.79      223.82     12.26 o 
   4   9  13        0.20       10.55      7.34 o 
   0  10  13        5.18       14.44      8.45 o 
   1  10  13      145.65      155.99     11.64 o 
   2  10  13      444.98      372.84     15.98 o 
   3  10  13      114.28      115.37     12.74 o 
   1  11  13      321.87      306.67     30.69 o 
   2  11  13       43.68       58.01     10.02 o 
   0   0  14     1276.67     1229.76     69.59 o 
   1   0  14      574.20      561.39     21.26 o 
   2   0  14        5.04       12.48      3.78 o 
   3   0  14     1338.15     1240.34     36.86 o 
   4   0  14        3.96       13.87      6.44 o 
   5   0  14        1.47        4.92      8.15 o 
   6   0  14       52.73       58.32     13.91 o 
   1   1  14       19.95       31.32      3.97 o 
   2   1  14      704.88      696.36     18.95 o 
   3   1  14       36.62       41.34      5.18 o 
   4   1  14      326.02      303.42     11.11 o 
   5   1  14        4.07       10.56      4.90 o 
   6   1  14      169.45      173.90     12.40 o 
   0   2  14     1318.69     1232.74     35.87 o 
   1   2  14      157.72      165.14      7.43 o 
   2   2  14       74.48       90.46      5.41 o 
   3   2  14        9.73       14.75      3.92 o 
   4   2  14       52.14       76.75      7.15 o 
   5   2  14        4.37       10.80      5.56 o 
   6   2  14       35.46       58.13      7.81 o 
   1   3  14       82.26       95.71      6.08 o 
   2   3  14      126.59      134.77      6.52 o 
   3   3  14     1345.24     1236.53     24.73 o 
   4   3  14       30.01       40.12      5.74 o 
   5   3  14       23.62       28.99      5.92 o 
   6   3  14       84.57      107.48     10.41 o 
   0   4  14        1.98       13.05      4.34 o 
   1   4  14        1.76        9.54      3.24 o 
   2   4  14      161.82      155.64      7.68 o 
   3   4  14        4.14       14.05      4.11 o 
   4   4  14      209.88      221.63     10.50 o 
   5   4  14       84.46      123.29      9.32 o 
   6   4  14       11.23       25.97      6.88 o 
   1   5  14      113.36      108.72      6.98 o 
   2   5  14      230.69      199.44      8.02 o 
   3   5  14       83.89      101.98      7.99 o 
   4   5  14       40.76       32.39      7.80 o 
   5   5  14       65.19       87.60      8.66 o 
   0   6  14      454.99      437.82     18.40 o 
   1   6  14      121.96      148.16     10.13 o 
   2   6  14       58.77       96.04      7.50 o 
   3   6  14      223.05      217.96     10.32 o 
   4   6  14      161.25      162.46     11.38 o 
   5   6  14      116.68      135.62     11.00 o 
   1   7  14       90.86      115.90      7.82 o 
   2   7  14      274.75      306.07     12.05 o 
   3   7  14        5.43       25.11      5.82 o 
   4   7  14        0.93        8.58      6.82 o 
   5   7  14       10.22       30.53      7.57 o 
   0   8  14      464.52      390.14     25.34 o 
   1   8  14      219.33      227.38      9.84 o 
   2   8  14        5.29        4.87      5.61 o 
   3   8  14        5.92       17.49      6.25 o 
   4   8  14      124.06      126.77     11.44 o 
   1   9  14      961.38      883.24     23.95 o 
   2   9  14        1.55       18.88      6.02 o 
   3   9  14        8.74       20.41      7.04 o 
   4   9  14        1.43       25.58      8.94 o 
   0  10  14      115.03      185.84     31.20 o 
   1  10  14        0.64       21.05      6.27 o 
   2  10  14        1.92       12.26      8.37 o 
   3  10  14        0.28       20.79      8.16 o 
   1  11  14       30.89       38.90      7.99 o 
   1   1  15       56.63       71.43      6.02 o 
   2   1  15       14.40       14.94      3.66 o 
   3   1  15     2229.30     2058.06     39.29 o 
   4   1  15       19.39       16.68      4.69 o 
   5   1  15      322.58      290.79     11.89 o 
   6   1  15       16.95       45.30      7.32 o 
   0   2  15      159.91      150.56     11.15 o 
   1   2  15      369.66      348.07     13.52 o 
   2   2  15       28.33       31.69      4.32 o 
   3   2  15     1240.00     1077.78     24.54 o 
   4   2  15       68.25       80.09      7.34 o 
   5   2  15      151.80      180.99     10.31 o 
   6   2  15       46.63       59.71      8.14 o 
   1   3  15      424.78      388.86     11.03 o 
   2   3  15        4.23        4.91      3.94 o 
   3   3  15      172.11      180.35      8.23 o 
   4   3  15       58.92       69.99      6.90 o 
   5   3  15      171.38      213.72     11.07 o 
   0   4  15      254.61      237.91     16.25 o 
   1   4  15       98.28      115.84      7.33 o 
   2   4  15       11.02       13.83      3.92 o 
   3   4  15      147.45      167.62      8.96 o 
   4   4  15        0.95        8.93      4.77 o 
   5   4  15       19.36       27.28      6.10 o 
   1   5  15     1510.16     1459.39     28.06 o 
   2   5  15      174.44      188.52      9.04 o 
   3   5  15        4.58        9.04      5.02 o 
   4   5  15       35.95       42.91      6.56 o 
   5   5  15       19.92       33.00      6.87 o 
   0   6  15      670.87      591.47     23.35 o 
   1   6  15      226.25      222.55      9.98 o 
   2   6  15      104.91      120.33      9.09 o 
   3   6  15        1.95        5.64      5.80 o 
   4   6  15        1.05       14.52      5.86 o 
   5   6  15       18.74       42.87      7.03 o 
   1   7  15     1014.60      943.41     29.60 o 
   2   7  15       81.96      102.06      9.65 o 
   3   7  15        0.68        2.56      5.82 o 
   4   7  15       22.19       42.51      8.06 o 
   0   8  15        0.18       22.59      7.30 o 
   1   8  15       18.42       35.43      6.21 o 
   2   8  15       79.26       76.88      8.94 o 
   3   8  15       70.42       88.48     10.56 o 
   4   8  15       43.55       62.60      9.84 o 
   1   9  15       15.05       30.26      6.74 o 
   2   9  15       29.71       44.08      7.88 o 
   3   9  15       95.81      162.76     14.24 o 
   0  10  15       67.38       72.71     16.02 o 
   1  10  15       12.63       24.52      7.19 o 
   2  10  15        2.62       21.70      8.31 o 
   0   0  16      293.03      298.68     21.27 o 
   1   0  16      158.56      159.50     12.24 o 
   2   0  16       25.49       33.32      8.55 o 
   3   0  16        1.09       10.54      5.93 o 
   4   0  16       37.11       44.27      8.56 o 
   5   0  16        5.86       41.93      8.97 o 
   1   1  16        1.54       13.27      4.03 o 
   2   1  16       44.80       63.80      6.13 o 
   3   1  16      289.01      274.59     11.29 o 
   4   1  16       47.63       52.90      6.23 o 
   5   1  16        6.54       23.98      5.69 o 
   0   2  16      496.61      461.95     19.27 o 
   1   2  16       24.41       28.36      4.76 o 
   2   2  16       36.69       43.87      5.38 o 
   3   2  16      419.69      362.79     13.17 o 
   4   2  16      125.14      124.04      9.85 o 
   5   2  16       27.63       34.70      6.61 o 
   1   3  16       11.75       20.00      4.47 o 
   2   3  16      101.61      116.16      7.36 o 
   3   3  16       83.28       99.63     10.61 o 
   4   3  16      352.88      281.89     11.29 o 
   5   3  16        6.87       16.49      5.93 o 
   0   4  16       13.58       25.05      6.88 o 
   1   4  16       22.17       24.59      4.66 o 
   2   4  16       23.82       38.89      4.89 o 
   3   4  16      321.46      278.87     10.90 o 
   4   4  16       45.69       63.71      7.54 o 
   5   4  16       14.41       35.51      6.52 o 
   1   5  16        0.33       11.97      4.53 o 
   2   5  16        4.83        7.47      4.46 o 
   3   5  16      202.11      202.38     10.56 o 
   4   5  16       62.61       85.67      9.06 o 
   5   5  16       28.77       44.76      7.79 o 
   0   6  16       89.24       87.27     20.66 o 
   1   6  16       21.37       23.30      6.06 o 
   2   6  16       85.10      113.35      9.97 o 
   3   6  16        1.84       20.31      6.24 o 
   4   6  16      193.47      190.70     13.25 o 
   1   7  16      434.74      396.85     14.73 o 
   2   7  16       10.93       28.03      6.44 o 
   3   7  16      113.19      136.52     11.56 o 
   4   7  16        0.53       18.23      7.91 o 
   0   8  16      295.86      267.82     18.75 o 
   1   8  16        9.42       27.28      5.99 o 
   2   8  16       41.09       91.22     12.88 o 
   3   8  16        6.32       30.80      7.70 o 
   1   9  16      157.05      154.30     11.09 o 
   2   9  16       54.45      101.28     10.70 o 
   0  10  16      256.41      259.72     20.50 o 
   1  10  16       29.66       46.55      8.17 o 
   1   1  17      926.24      833.51     20.41 o 
   2   1  17        0.03       14.46      4.18 o 
   3   1  17        0.37        7.76      5.97 o 
   4   1  17       10.65       23.83      5.71 o 
   5   1  17        0.28       25.55      6.59 o 
   0   2  17        0.07        4.56      5.44 o 
   1   2  17      556.21      517.15     14.98 o 
   2   2  17       42.85       77.30      6.93 o 
   3   2  17      123.89      175.70     12.40 o 
   4   2  17       30.41       40.47      6.50 o 
   5   2  17       25.81       41.38      6.74 o 
   1   3  17      196.03      188.89      9.22 o 
   2   3  17        0.03        6.25      4.56 o 
   3   3  17      602.26      555.83     18.74 o 
   4   3  17       11.97       17.48      7.25 o 
   5   3  17      118.01      126.17     10.73 o 
   0   4  17      418.33      363.45     19.56 o 
   1   4  17       16.02       26.71      5.22 o 
   2   4  17       30.81       27.98      5.39 o 
   3   4  17       93.29      132.39     12.16 o 
   4   4  17       75.51       84.78      8.69 o 
   5   4  17       79.01      133.99     11.79 o 
   1   5  17        7.81       20.58      5.45 o 
   2   5  17       15.21       31.00      6.46 o 
   3   5  17      173.71      213.66     11.09 o 
   4   5  17       36.63       49.23      7.76 o 
   0   6  17      178.17      209.91     19.98 o 
   1   6  17       13.98        9.94      5.93 o 
   2   6  17        2.69       13.63      7.03 o 
   3   6  17       95.03      125.29     11.13 o 
   4   6  17       31.97       43.30     10.09 o 
   1   7  17       42.83       48.49      7.86 o 
   2   7  17        1.03        7.07      7.54 o 
   3   7  17      149.89      174.20     15.08 o 
   0   8  17        2.87       19.16     10.27 o 
   1   8  17      231.66      235.19     12.62 o 
   2   8  17       30.54       53.64      8.05 o 
   3   8  17       16.59       36.08      8.01 o 
   1   9  17      287.02      310.68     15.35 o 
   2   9  17       62.89       77.27     11.07 o 
   0   0  18       25.97       32.77     11.61 o 
   1   0  18      314.68      311.78     16.43 o 
   2   0  18       11.51       23.68      7.64 o 
   3   0  18     1913.33     1744.03     87.81 o 
   4   0  18       99.39      149.58     16.99 o 
   5   0  18       59.85       95.67     15.27 o 
   1   1  18        7.07       25.93      4.79 o 
   2   1  18      157.46      177.52      8.99 o 
   3   1  18        0.25       15.60      6.21 o 
   4   1  18       11.33       19.95      6.53 o 
   5   1  18        0.03       16.37      6.83 o 
   0   2  18      141.59      171.43     12.98 o 
   1   2  18        0.43        9.47      4.39 o 
   2   2  18      109.07      130.36      9.26 o 
   3   2  18      170.52      184.94     12.87 o 
   4   2  18      301.06      279.34     13.80 o 
   1   3  18      567.24      534.95     15.77 o 
   2   3  18       29.03       43.47      5.99 o 
   3   3  18      331.33      287.33     13.90 o 
   4   3  18        0.61       17.43      7.42 o 
   0   4  18      675.10      595.92     24.09 o 
   1   4  18       41.53       61.17      6.66 o 
   2   4  18      168.75      189.20     10.92 o 
   3   4  18       13.20       25.71      6.60 o 
   4   4  18        3.39       14.96      6.17 o 
   1   5  18      201.91      197.47     12.05 o 
   2   5  18       88.57      102.80     10.45 o 
   3   5  18       74.72       89.03     10.56 o 
   4   5  18        1.96       15.22      6.54 o 
   0   6  18       16.02       33.80     10.12 o 
   1   6  18      123.30      127.77     11.10 o 
   2   6  18       80.81      100.15     11.60 o 
   3   6  18      205.43      207.96     24.65 o 
   1   7  18       37.78       47.23      8.47 o 
   2   7  18       50.36       74.41     10.05 o 
   3   7  18       89.70       96.33     11.41 o 
   0   8  18      146.18      189.23     20.29 o 
   1   8  18      132.54      160.39     12.82 o 
   2   8  18      158.83      165.88     13.75 o 
   1   1  19       86.32       82.21      7.73 o 
   2   1  19      185.05      201.35     10.45 o 
   3   1  19        2.58       13.48      5.80 o 
   4   1  19       17.48       29.61      7.27 o 
   0   2  19        4.25        9.34      7.25 o 
   1   2  19        1.47       12.08      4.94 o 
   2   2  19       17.73       40.65      7.14 o 
   3   2  19       29.91       31.45      7.40 o 
   4   2  19       86.58      118.75     11.36 o 
   1   3  19        5.32       15.26      5.16 o 
   2   3  19        5.49       13.99      5.77 o 
   3   3  19        4.35       17.71      6.77 o 
   4   3  19        0.60        4.25      6.86 o 
   0   4  19      213.29      214.87     14.80 o 
   1   4  19       60.29       82.70      7.78 o 
   2   4  19        2.68       18.44      6.18 o 
   3   4  19        0.00       18.56      7.48 o 
   4   4  19      165.55      174.74     14.68 o 
   1   5  19      112.52      107.69     10.12 o 
   2   5  19      204.45      218.33     12.53 o 
   3   5  19      114.65      123.46     13.06 o 
   0   6  19      103.48      103.65     14.82 o 
   1   6  19        0.18       18.56      6.78 o 
   2   6  19        6.52       13.77      7.11 o 
   3   6  19        1.74       15.84      9.27 o 
   1   7  19       72.92       72.77     10.48 o 
   2   7  19        0.24       19.31      7.94 o 
   0   8  19      101.84      126.20     16.46 o 
   1   8  19        0.92       11.47      7.54 o 
   0   0  20      417.37      356.70     25.97 o 
   1   0  20       60.40       56.81      9.76 o 
   2   0  20      464.41      405.45     24.25 o 
   3   0  20        6.69       31.47     11.06 o 
   4   0  20      141.22      178.27     19.59 o 
   1   1  20        0.87        6.61      4.95 o 
   2   1  20        0.30       14.01      5.83 o 
   3   1  20       33.96       48.36      8.27 o 
   4   1  20        8.61       37.64      8.21 o 
   0   2  20        0.04        5.12      6.90 o 
   1   2  20       29.94       40.13      6.11 o 
   2   2  20       68.28       88.25      8.81 o 
   3   2  20        0.35        5.82      6.37 o 
   1   3  20       23.35       52.24      6.84 o 
   2   3  20       57.84       56.76      7.95 o 
   3   3  20       67.43      109.66     10.71 o 
   0   4  20       79.98      113.59     13.00 o 
   1   4  20        7.94       25.90      6.15 o 
   2   4  20       54.25       75.18      8.98 o 
   3   4  20       20.58       47.55      8.90 o 
   1   5  20        6.04       26.47      7.42 o 
   2   5  20       21.56       43.37      8.91 o 
   0   6  20      308.43      299.86     26.47 o 
   1   6  20      101.01      115.15     10.91 o 
   2   6  20       96.64      122.63     16.63 o 
   1   7  20       21.25       39.51      8.41 o 
   1   1  21       10.11       23.27      5.97 o 
   2   1  21      111.09      133.61     11.03 o 
   3   1  21        0.72       14.08      7.42 o 
   0   2  21      137.52      157.96     15.27 o 
   1   2  21       34.85       49.43      7.01 o 
   2   2  21       34.47       40.66      7.33 o 
   3   2  21        5.89       12.60      7.09 o 
   1   3  21       12.79       23.96      7.90 o 
   2   3  21        4.83       31.80      7.71 o 
   0   4  21       55.06       73.72     11.48 o 
   1   4  21        0.13       19.28      5.89 o 
   2   4  21       25.46       40.33      8.25 o 
   1   5  21       46.38       68.36      9.03 o 
   0   6  21        1.05       16.19      9.59 o 
   0   0  22      293.41      231.12     21.65 o 
   1   0  22       11.66       27.21      9.11 o 
   2   0  22        4.27        4.53     11.20 o 
   1   1  22       21.55       39.48      7.12 o 
   2   1  22      486.87      452.11     18.81 o 
   0   2  22      156.87      182.98     17.25 o 
   1   2  22        5.88       24.33      6.28 o 
   2   2  22      197.09      217.39     14.30 o 
   1   3  22       30.71       52.17      7.96 o 
   0   4  22       12.77       12.43      8.40 o 
   1   4  22        0.11        1.01      6.45 o 
                                                 
